# Supplementary material for: Cortical activity increases in speech motor areas as a function of the subjective loudness of inner speech
Source: Front Hum Neurosci. 2026 May 1;20:1812507. doi: 10.3389/fnhum.2026.1812507 (PMC13176268; doi:10.3389/fnhum.2026.1812507)
Supplement: Supplementary file 1 [file Supplementary_File_1.zip]

Archive with 3 entries (2 files):
- Supplementary Material/
- Supplementary Material/Appendix A.PDF
- Supplementary Material/Appendix B.pdf
